# Supplementary material for: Bridging the gap: Essential factors for poststroke community reintegration in low-and-middle income countries
Source: PLoS One. 2025 Dec 10;20(12):e0336517. doi: 10.1371/journal.pone.0336517 (PMC12694808; doi:10.1371/journal.pone.0336517)
Supplement: S1 File — (XLSX) [file pone.0336517.s001.xlsx]

## Sheet: data
Age (in years)	Gender	Type of stroke	Side affected	Duration (in months)	DM	HTN	RNLI	P scale	ABC	FES-I	SIS-16	SS-QOL	MCSI	MSPSS
42	1	1	1	12	1	0	82	33	75	22	70	210	0	68
69	1	2	1	72	1	1	45	13	30	47	50	154	12	78
51	1	2	1	26	0	0	70	19	67	36	71	215	8	55
38	1	1	1	8	0	0	95	15	70	20	65	200	3	63
59	1	2	2	10	0	1	70	13	58	36	59	144	11	79
63	1	1	2	15	0	1	98	5	80	21	70	230	5	76
54	1	1	1	8	1	1	106	6	95	18	73	200	3	66
57	1	2	1	22	0	1	74	24	72	46	55	148	7	77
55	1	1	1	6	1	0	96	13	76	23	69	215	0	70
62	1	2	1	57	1	0	82	22	88	41	65	191	3	71
73	1	1	2	37	1	1	69	12	61	29	73	209	6	65
44	2	1	2	62	0	1	72	25	69	48	57	151	9	28
72	1	1	2	48	0	1	82	20	42	50	50	171	10	47
55	1	2	1	24	0	0	47	26	23	39	50	150	8	71
75	1	2	1	50	0	1	105	9	56	28	70	195	5	84
65	1	1	2	28	1	1	82	28	66	30	69	152	5	68
59	1	1	1	45	1	0	104	17	50	49	57	128	0	78
50	1	1	1	60	0	0	100	4	100	16	80	230	0	84
37	2	1	2	9	1	0	55	30	28	51	45	103	19	34
57	1	1	1	11	1	1	62	31	65	32	54	167	8	73
64	1	1	2	6	1	0	108	7	75	19	72	198	2	78
60	2	1	2	40	0	1	58	19	50	35	50	165	6	60
62	1	2	2	26	1	0	100	5	60	30	72	200	0	77
35	1	1	1	6	1	1	53	16	58	64	21	119	9	54
71	1	2	1	17	1	0	98	8	78	22	68	226	11	80
57	1	2	1	7	0	1	74	38	75	20	75	227	6	59
69	2	1	1	6	1	1	53	34	23	45	46	150	17	34
49	1	1	2	40	1	0	54	38	58	23	69	152	12	55
46	1	1	2	22	1	1	49	46	60	33	60	89	11	31
63	1	2	1	28	0	0	54	38	34	38	57	148	26	60
55	1	1	1	42	0	1	50	42	35	42	48	155	14	75
52	1	2	1	26	0	1	56	33	40	32	61	160	5	65
44	1	1	2	45	0	0	95	12	95	18	80	225	2	81
55	1	2	2	20	0	1	62	28	55	30	52	170	6	68
60	1	2	1	6	1	1	70	18	66	25	61	195	2	74
63	1	1	2	13	1	0	98	8	88	21	72	233	1	84
39	1	1	2	15	0	0	110	2	90	16	80	245	0	84
48	1	1	1	45	0	1	68	34	70	28	58	180	6	72
75	1	1	1	6	1	1	53	36	13	52	46	153	4	84
55	2	2	2	12	1	1	60	38	34	49	48	160	6	41
51	1	2	2	30	1	1	91	10	88	17	73	213	2	69
56	1	1	1	26	1	1	102	5	85	19	77	225	0	79
48	1	1	2	12	1	0	84	14	73	24	68	205	4	74
48	1	1	1	40	1	1	103	21	58	29	71	196	4	70
52	2	1	2	37	1	0	102	14	85	19	80	240	0	81
77	1	1	2	6	1	1	75	20	78	34	69	207	4	78
54	1	1	1	10	0	0	84	19	76	22	74	199	2	72
65	2	2	2	47	1	0	110	6	95	17	79	240	0	52
70	1	2	1	65	1	1	92	9	74	23	75	200	5	73
70	1	2	2	14	1	1	79	19	66	33	70	183	0	77
53	2	1	2	27	0	1	100	17	82	20	77	218	2	60
60	2	1	2	43	0	1	104	26	76	32	76	204	1	70
50	2	1	1	13	1	0	42	40	53	52	51	126	17	43

## Sheet: coding
	Gender			Type			Side affected			DM			HTN
	Male	1		Infarct	1		Right	1		Present	1		Present	1
	Female	2		Bleed	2		Left	2		Absent	0		Absent	0
